# Supplementary material for: Comparison of Shifts of Potential Distributions in Gleditsia (Fabaceae) Between Eastern Asia and Eastern North America
Source: Ecol Evol. 2025 Nov 29;15(12):e72591. doi: 10.1002/ece3.72591 (PMC12664105; doi:10.1002/ece3.72591)
Supplement: Supplementary file 1 — Data S1: ece372591‐sup‐0001‐DataS1.xlsx. [file ECE3-15-e72591-s001.xlsx]

## Sheet: Sheet1
species	Long	Lat
Gleditsia_sinensis	99.6456	23.7775
Gleditsia_sinensis	100.754	26.6916
Gleditsia_sinensis	102.019	31.2073
Gleditsia_sinensis	102.179	28.3002
Gleditsia_sinensis	102.201	28.2959
Gleditsia_sinensis	102.214	31.9117
Gleditsia_sinensis	102.223	27.8464
Gleditsia_sinensis	102.894	30.4785
Gleditsia_sinensis	103.291	30.1556
Gleditsia_sinensis	103.356	29.5738
Gleditsia_sinensis	103.389	29.5851
Gleditsia_sinensis	103.399	29.4961
Gleditsia_sinensis	103.46	30.4218
Gleditsia_sinensis	103.516	29.5504
Gleditsia_sinensis	103.599	32.638
Gleditsia_sinensis	103.604	28.9697
Gleditsia_sinensis	103.617	31.0122
Gleditsia_sinensis	103.629	30.2798
Gleditsia_sinensis	103.689	29.4651
Gleditsia_sinensis	103.843	29.7592
Gleditsia_sinensis	104.123	30.4293
Gleditsia_sinensis	104.236	33.2874
Gleditsia_sinensis	104.326	31.4001
Gleditsia_sinensis	104.582	25.0434
Gleditsia_sinensis	104.69	32.9496
Gleditsia_sinensis	104.775	29.3643
Gleditsia_sinensis	105.142	27.2821
Gleditsia_sinensis	105.212	25.5918
Gleditsia_sinensis	105.325	26.2024
Gleditsia_sinensis	105.363	31.532
Gleditsia_sinensis	105.386	28.0688
Gleditsia_sinensis	105.417	27.3073
Gleditsia_sinensis	105.625	33.4463
Gleditsia_sinensis	105.682	34.8649
Gleditsia_sinensis	105.823	30.9618
Gleditsia_sinensis	106.057	33.3444
Gleditsia_sinensis	106.061	25.5139
Gleditsia_sinensis	106.064	28.3344
Gleditsia_sinensis	106.143	26.1317
Gleditsia_sinensis	106.181	29.4252
Gleditsia_sinensis	106.215	30.7265
Gleditsia_sinensis	106.223	29.215
Gleditsia_sinensis	106.238	29.1979
Gleditsia_sinensis	106.26	25.2945
Gleditsia_sinensis	106.275	29.995
Gleditsia_sinensis	106.337	26.6797
Gleditsia_sinensis	106.43	36.5014
Gleditsia_sinensis	106.447	33.3121
Gleditsia_sinensis	106.479	33.1966
Gleditsia_sinensis	106.481	26.5772
Gleditsia_sinensis	106.494	33.8849
Gleditsia_sinensis	106.526	31.9699
Gleditsia_sinensis	106.57	27.3218
Gleditsia_sinensis	106.573	30.05
Gleditsia_sinensis	106.673	26.4386
Gleditsia_sinensis	106.682	26.4443
Gleditsia_sinensis	106.692	25.2296
Gleditsia_sinensis	106.739	30.1459
Gleditsia_sinensis	106.795	25.2338
Gleditsia_sinensis	106.837	23.5611
Gleditsia_sinensis	106.913	31.4871
Gleditsia_sinensis	107.065	28.3847
Gleditsia_sinensis	107.195	30.2234
Gleditsia_sinensis	107.223	29.1449
Gleditsia_sinensis	107.353	30.203
Gleditsia_sinensis	107.369	25.4627
Gleditsia_sinensis	107.372	28.9543
Gleditsia_sinensis	107.407	28.3958
Gleditsia_sinensis	107.425	22.3208
Gleditsia_sinensis	107.453	28.5632
Gleditsia_sinensis	107.463	26.3957
Gleditsia_sinensis	107.485	24.9724
Gleditsia_sinensis	107.549	33.455
Gleditsia_sinensis	107.564	28.1841
Gleditsia_sinensis	107.653	29.8027
Gleditsia_sinensis	107.908	34.1536
Gleditsia_sinensis	107.916	30.2527
Gleditsia_sinensis	107.996	28.1552
Gleditsia_sinensis	108.004	25.109
Gleditsia_sinensis	108.023	27.3306
Gleditsia_sinensis	108.023	26.2357
Gleditsia_sinensis	108.082	30.0103
Gleditsia_sinensis	108.085	26.2911
Gleditsia_sinensis	108.189	28.055
Gleditsia_sinensis	108.232	28.3828
Gleditsia_sinensis	108.276	24.837
Gleditsia_sinensis	108.315	25.1072
Gleditsia_sinensis	108.393	28.1801
Gleditsia_sinensis	108.594	26.4039
Gleditsia_sinensis	108.643	29.1752
Gleditsia_sinensis	108.669	30.1982
Gleditsia_sinensis	108.695	28.0112
Gleditsia_sinensis	108.716	30.2726
Gleditsia_sinensis	108.903	23.1634
Gleditsia_sinensis	108.936	30.291
Gleditsia_sinensis	108.937	34.2633
Gleditsia_sinensis	108.954	30.2103
Gleditsia_sinensis	109.013	33.9994
Gleditsia_sinensis	109.055	30.027
Gleditsia_sinensis	109.115	36.3942
Gleditsia_sinensis	109.124	35.4046
Gleditsia_sinensis	109.219	30.4816
Gleditsia_sinensis	109.288	32.7324
Gleditsia_sinensis	109.305	32.1838
Gleditsia_sinensis	109.386	28.6066
Gleditsia_sinensis	109.51	28.1134
Gleditsia_sinensis	109.535	31.7633
Gleditsia_sinensis	109.636	31.399
Gleditsia_sinensis	109.692	28.4235
Gleditsia_sinensis	109.788	26.1594
Gleditsia_sinensis	109.816	31.4286
Gleditsia_sinensis	109.84	26.4446
Gleditsia_sinensis	109.953	28.7493
Gleditsia_sinensis	110.051	25.2551
Gleditsia_sinensis	110.064	33.0166
Gleditsia_sinensis	110.069	25.5627
Gleditsia_sinensis	110.076	28.6557
Gleditsia_sinensis	110.088	34.4952
Gleditsia_sinensis	110.145	27.3426
Gleditsia_sinensis	110.17	25.1469
Gleditsia_sinensis	110.236	24.1756
Gleditsia_sinensis	110.308	25.101
Gleditsia_sinensis	110.32	25.2778
Gleditsia_sinensis	110.322	24.5216
Gleditsia_sinensis	110.338	30.6232
Gleditsia_sinensis	110.352	25.1756
Gleditsia_sinensis	110.365	26.4353
Gleditsia_sinensis	110.407	34.8382
Gleditsia_sinensis	110.413	25.2172
Gleditsia_sinensis	110.424	25.8698
Gleditsia_sinensis	110.481	25.5936
Gleditsia_sinensis	110.522	28.3288
Gleditsia_sinensis	110.53	34.7736
Gleditsia_sinensis	110.586	25.6017
Gleditsia_sinensis	110.593	28.3118
Gleditsia_sinensis	110.647	31.3577
Gleditsia_sinensis	110.667	31.7605
Gleditsia_sinensis	110.7	31.3059
Gleditsia_sinensis	110.717	30.8761
Gleditsia_sinensis	110.728	26.4671
Gleditsia_sinensis	110.731	31.8005
Gleditsia_sinensis	110.771	31.1714
Gleditsia_sinensis	110.854	30.4718
Gleditsia_sinensis	111.01	25.8979
Gleditsia_sinensis	111.083	32.4652
Gleditsia_sinensis	111.098	25.069
Gleditsia_sinensis	111.358	30.3472
Gleditsia_sinensis	111.641	33.7232
Gleditsia_sinensis	111.728	33.6411
Gleditsia_sinensis	111.783	31.6238
Gleditsia_sinensis	111.988	25.3586
Gleditsia_sinensis	112.018	28.2151
Gleditsia_sinensis	112.212	32.0878
Gleditsia_sinensis	112.284	35.2041
Gleditsia_sinensis	112.322	33.128
Gleditsia_sinensis	112.329	23.1762
Gleditsia_sinensis	112.397	35.4227
Gleditsia_sinensis	112.535	23.13
Gleditsia_sinensis	112.559	23.1705
Gleditsia_sinensis	112.706	29.3222
Gleditsia_sinensis	112.738	27.2457
Gleditsia_sinensis	112.75	27.2372
Gleditsia_sinensis	112.863	33.5071
Gleditsia_sinensis	112.944	28.1891
Gleditsia_sinensis	113.095	24.9264
Gleditsia_sinensis	113.167	30.6634
Gleditsia_sinensis	113.184	24.8138
Gleditsia_sinensis	113.188	34.6378
Gleditsia_sinensis	113.417	25.9762
Gleditsia_sinensis	113.671	35.7494
Gleditsia_sinensis	113.8	36.9243
Gleditsia_sinensis	114.063	25.9234
Gleditsia_sinensis	114.066	25.545
Gleditsia_sinensis	114.075	32.1371
Gleditsia_sinensis	114.174	26.5727
Gleditsia_sinensis	114.217	26.2555
Gleditsia_sinensis	114.381	30.5612
Gleditsia_sinensis	114.447	24.5828
Gleditsia_sinensis	114.504	26.3239
Gleditsia_sinensis	114.776	28.8644
Gleditsia_sinensis	114.842	30.0902
Gleditsia_sinensis	114.867	28.975
Gleditsia_sinensis	114.963	29.3265
Gleditsia_sinensis	115.046	29.3095
Gleditsia_sinensis	115.316	38.3733
Gleditsia_sinensis	115.504	29.055
Gleditsia_sinensis	115.54	31.6786
Gleditsia_sinensis	115.551	31.7532
Gleditsia_sinensis	115.595	39.644
Gleditsia_sinensis	115.755	26.9983
Gleditsia_sinensis	115.834	29.5031
Gleditsia_sinensis	115.956	29.6045
Gleditsia_sinensis	115.97	40.4345
Gleditsia_sinensis	116.006	24.8095
Gleditsia_sinensis	116.03	29.3357
Gleditsia_sinensis	116.035	39.9148
Gleditsia_sinensis	116.057	39.982
Gleditsia_sinensis	116.093	39.8792
Gleditsia_sinensis	116.098	40.0665
Gleditsia_sinensis	116.137	40.0739
Gleditsia_sinensis	116.179	40.0012
Gleditsia_sinensis	116.202	40.0016
Gleditsia_sinensis	116.213	39.9852
Gleditsia_sinensis	116.321	35.0731
Gleditsia_sinensis	116.324	39.7398
Gleditsia_sinensis	116.498	35.1183
Gleditsia_sinensis	116.521	39.8439
Gleditsia_sinensis	116.531	40.4205
Gleditsia_sinensis	116.657	35.011
Gleditsia_sinensis	116.717	40.5709
Gleditsia_sinensis	116.849	35.5715
Gleditsia_sinensis	116.908	35.5932
Gleditsia_sinensis	116.997	35.5907
Gleditsia_sinensis	117.008	35.2464
Gleditsia_sinensis	117.023	36.375
Gleditsia_sinensis	117.081	35.2307
Gleditsia_sinensis	117.091	35.2753
Gleditsia_sinensis	117.114	36.2125
Gleditsia_sinensis	117.118	36.1028
Gleditsia_sinensis	117.141	36.1994
Gleditsia_sinensis	117.162	34.181
Gleditsia_sinensis	117.183	34.2432
Gleditsia_sinensis	117.222	34.6621
Gleditsia_sinensis	117.257	40.2667
Gleditsia_sinensis	117.262	35.7631
Gleditsia_sinensis	117.306	35.432
Gleditsia_sinensis	117.376	35.5795
Gleditsia_sinensis	117.416	35.1336
Gleditsia_sinensis	117.458	35.7667
Gleditsia_sinensis	117.789	35.8892
Gleditsia_sinensis	117.826	35.5227
Gleditsia_sinensis	117.866	35.7029
Gleditsia_sinensis	117.928	30.6225
Gleditsia_sinensis	117.994	35.2848
Gleditsia_sinensis	118.065	35.3037
Gleditsia_sinensis	118.19	29.6054
Gleditsia_sinensis	118.193	29.796
Gleditsia_sinensis	118.446	35.4486
Gleditsia_sinensis	118.492	32.738
Gleditsia_sinensis	118.798	32.0556
Gleditsia_sinensis	118.865	32.0604
Gleditsia_sinensis	119.035	31.3557
Gleditsia_sinensis	119.048	32.1547
Gleditsia_sinensis	119.062	32.1553
Gleditsia_sinensis	119.174	31.9223
Gleditsia_sinensis	119.202	30.1847
Gleditsia_sinensis	119.275	35.7705
Gleditsia_sinensis	119.29	31.9151
Gleditsia_sinensis	119.3	34.6512
Gleditsia_sinensis	119.455	30.3176
Gleditsia_sinensis	119.467	30.3406
Gleditsia_sinensis	119.477	30.3182
Gleditsia_sinensis	119.981	35.7956
Gleditsia_sinensis	120.305	31.6867
Gleditsia_sinensis	120.509	31.2667
Gleditsia_sinensis	120.816	29.2823
Gleditsia_sinensis	121.505	37.1826
Gleditsia_sinensis	122.218	37.243
Gleditsia_japonica	98.5904	25.5598
Gleditsia_japonica	98.6724	27.747
Gleditsia_japonica	98.7978	27.9745
Gleditsia_japonica	98.8756	26.9081
Gleditsia_japonica	99.0296	27.604
Gleditsia_japonica	99.0348	27.5105
Gleditsia_japonica	99.0538	27.7045
Gleditsia_japonica	99.9625	25.6629
Gleditsia_japonica	99.9884	25.5554
Gleditsia_japonica	100.016	25.7136
Gleditsia_japonica	100.313	25.2334
Gleditsia_japonica	101.107	25.7799
Gleditsia_japonica	102.081	25.1483
Gleditsia_japonica	102.184	28.5553
Gleditsia_japonica	102.229	27.4382
Gleditsia_japonica	102.458	24.9662
Gleditsia_japonica	102.634	24.977
Gleditsia_japonica	102.636	24.9678
Gleditsia_japonica	103.393	23.336
Gleditsia_japonica	103.405	23.141
Gleditsia_japonica	103.409	23.3687
Gleditsia_japonica	103.574	25.04
Gleditsia_japonica	103.656	27.0194
Gleditsia_japonica	104.679	23.4433
Gleditsia_japonica	104.961	27.7933
Gleditsia_japonica	109.124	35.4046
Gleditsia_japonica	109.324	27.7211
Gleditsia_japonica	111.084	34.699
Gleditsia_japonica	111.641	33.7232
Gleditsia_japonica	111.685	34.9363
Gleditsia_japonica	111.751	34.1777
Gleditsia_japonica	111.969	35.5929
Gleditsia_japonica	112.669	27.2662
Gleditsia_japonica	112.693	27.2646
Gleditsia_japonica	112.716	27.302
Gleditsia_japonica	112.729	27.2696
Gleditsia_japonica	112.734	27.2531
Gleditsia_japonica	112.898	33.4371
Gleditsia_japonica	112.957	28.1949
Gleditsia_japonica	113.005	28.2178
Gleditsia_japonica	113.101	28.1914
Gleditsia_japonica	113.143	32.3991
Gleditsia_japonica	113.188	34.6378
Gleditsia_japonica	113.452	36.2159
Gleditsia_japonica	113.597	35.7501
Gleditsia_japonica	113.612	35.7327
Gleditsia_japonica	113.628	35.6992
Gleditsia_japonica	113.994	35.4796
Gleditsia_japonica	114.075	32.1371
Gleditsia_japonica	114.174	26.5727
Gleditsia_japonica	114.183	22.5827
Gleditsia_japonica	114.217	26.2555
Gleditsia_japonica	114.268	35.6899
Gleditsia_japonica	114.293	38.0908
Gleditsia_japonica	114.627	27.3883
Gleditsia_japonica	115.046	29.3095
Gleditsia_japonica	115.173	25.3096
Gleditsia_japonica	115.194	25.2775
Gleditsia_japonica	115.222	25.228
Gleditsia_japonica	115.353	29.1342
Gleditsia_japonica	115.39	29.1793
Gleditsia_japonica	115.585	39.6361
Gleditsia_japonica	115.619	39.9571
Gleditsia_japonica	115.82	39.6736
Gleditsia_japonica	115.859	39.5861
Gleditsia_japonica	115.865	39.4756
Gleditsia_japonica	115.885	34.6389
Gleditsia_japonica	115.959	39.8148
Gleditsia_japonica	115.981	29.0279
Gleditsia_japonica	115.994	29.5523
Gleditsia_japonica	116.187	31.4221
Gleditsia_japonica	116.211	39.9998
Gleditsia_japonica	116.309	40.361
Gleditsia_japonica	116.313	40.0006
Gleditsia_japonica	116.351	40.0113
Gleditsia_japonica	116.441	40.3871
Gleditsia_japonica	116.522	30.2673
Gleditsia_japonica	116.825	35.3442
Gleditsia_japonica	117.031	36.6487
Gleditsia_japonica	117.11	40.418
Gleditsia_japonica	117.123	35.7864
Gleditsia_japonica	117.347	40.0531
Gleditsia_japonica	117.498	30.1583
Gleditsia_japonica	118.058	29.8235
Gleditsia_japonica	118.107	29.6002
Gleditsia_japonica	118.152	39.6266
Gleditsia_japonica	118.192	29.608
Gleditsia_japonica	118.235	29.989
Gleditsia_japonica	118.298	32.2836
Gleditsia_japonica	118.405	32.0511
Gleditsia_japonica	118.436	33.0963
Gleditsia_japonica	118.492	32.738
Gleditsia_japonica	118.525	32.0941
Gleditsia_japonica	118.537	31.9132
Gleditsia_japonica	118.565	32.0465
Gleditsia_japonica	118.641	36.2038
Gleditsia_japonica	118.813	30.0097
Gleditsia_japonica	118.958	32.1559
Gleditsia_japonica	119.062	32.1553
Gleditsia_japonica	119.173	34.5276
Gleditsia_japonica	119.28	30.6631
Gleditsia_japonica	119.293	31.8202
Gleditsia_japonica	119.301	34.6598
Gleditsia_japonica	119.4	36.5849
Gleditsia_japonica	119.446	32.4788
Gleditsia_japonica	119.514	31.1845
Gleditsia_japonica	119.767	40.0165
Gleditsia_japonica	119.792	36.4683
Gleditsia_japonica	119.974	40.3626
Gleditsia_japonica	120.011	36.9887
Gleditsia_japonica	120.31	30.465
Gleditsia_japonica	120.382	36.084
Gleditsia_japonica	120.403	36.3233
Gleditsia_japonica	120.615	36.1283
Gleditsia_japonica	120.668	36.2052
Gleditsia_japonica	120.674	36.1613
Gleditsia_japonica	120.761	32.0866
Gleditsia_japonica	121.515	38.8457
Gleditsia_japonica	121.592	37.4163
Gleditsia_japonica	121.748	37.3064
Gleditsia_japonica	121.752	37.367
Gleditsia_japonica	121.778	37.2286
Gleditsia_japonica	121.792	41.5993
Gleditsia_japonica	121.88	37.2821
Gleditsia_japonica	122.069	39.1353
Gleditsia_japonica	122.072	37.1902
Gleditsia_japonica	122.134	40.2122
Gleditsia_japonica	122.145	37.3496
Gleditsia_japonica	122.735	40.0928
Gleditsia_japonica	122.956	41.0746
Gleditsia_japonica	122.997	40.008
Gleditsia_japonica	123.042	40.3774
Gleditsia_japonica	123.122	41.0933
Gleditsia_japonica	123.125	41.0324
Gleditsia_japonica	123.388	41.8399
Gleditsia_japonica	123.393	41.9333
Gleditsia_japonica	123.431	41.845
Gleditsia_japonica	123.451	41.7773
Gleditsia_japonica	123.66	41.8761
Gleditsia_japonica	124.093	40.4301
Gleditsia_japonica	124.155	40.2686
Gleditsia_japonica	124.803	41.3963
Gleditsia_japonica	126.575	33.2908
Gleditsia_japonica	126.983	37.2002
Gleditsia_japonica	135.559	34.8879
Gleditsia_japonica	136.28	35.36
Gleditsia_microphylla	111.518	37.796
Gleditsia_microphylla	111.869	36.5967
Gleditsia_microphylla	112.661	35.3052
Gleditsia_microphylla	112.949	38.4006
Gleditsia_microphylla	113.164	36.2279
Gleditsia_microphylla	113.178	35.3972
Gleditsia_microphylla	113.188	34.6378
Gleditsia_microphylla	113.281	34.6587
Gleditsia_microphylla	113.443	36.5711
Gleditsia_microphylla	113.576	35.5524
Gleditsia_microphylla	113.667	36.6734
Gleditsia_microphylla	113.671	35.7494
Gleditsia_microphylla	113.716	34.8202
Gleditsia_microphylla	113.811	35.5021
Gleditsia_microphylla	113.935	35.3468
Gleditsia_microphylla	113.943	38.6903
Gleditsia_microphylla	113.99	36.5936
Gleditsia_microphylla	114.173	36.4239
Gleditsia_microphylla	114.18	38.0483
Gleditsia_microphylla	114.248	37.3267
Gleditsia_microphylla	114.281	37.3146
Gleditsia_microphylla	114.502	38.8008
Gleditsia_microphylla	115.139	39.1747
Gleditsia_microphylla	115.241	39.0797
Gleditsia_microphylla	115.251	39.2957
Gleditsia_microphylla	115.61	39.8146
Gleditsia_microphylla	115.612	41.2332
Gleditsia_microphylla	115.967	39.6106
Gleditsia_microphylla	115.973	39.8399
Gleditsia_microphylla	116.093	39.8792
Gleditsia_microphylla	116.1	40.0027
Gleditsia_microphylla	116.139	40.2561
Gleditsia_microphylla	116.22	39.9522
Gleditsia_microphylla	116.344	40.0392
Gleditsia_microphylla	116.381	36.2277
Gleditsia_microphylla	116.514	34.1848
Gleditsia_microphylla	117.115	36.6092
Gleditsia_microphylla	117.124	36.6247
Gleditsia_microphylla	117.257	40.2667
Gleditsia_microphylla	117.816	36.3852
Gleditsia_fera	103.227	22.9172
Gleditsia_fera	105.499	23.6712
Gleditsia_fera	106.134	23.322
Gleditsia_fera	106.403	24.3015
Gleditsia_fera	106.967	22.4737
Gleditsia_fera	107.975	23.2381
Gleditsia_fera	108.045	25.0903
Gleditsia_fera	109.228	18.4446
Gleditsia_fera	109.461	18.6129
Gleditsia_fera	109.604	18.3702
Gleditsia_fera	109.715	29.2612
Gleditsia_fera	109.804	18.6028
Gleditsia_fera	109.86	18.6778
Gleditsia_fera	110.334	20.4888
Gleditsia_fera	110.406	18.7245
Gleditsia_fera	110.472	21.8526
Gleditsia_fera	111.019	19.6605
Gleditsia_fera	111.024	19.6714
Gleditsia_fera	111.617	24.5884
Gleditsia_fera	112.579	27.8281
Gleditsia_fera	112.594	21.6547
Gleditsia_fera	113.23	25.3771
Gleditsia_fera	113.308	23.0951
Gleditsia_fera	113.383	23.1968
Gleditsia_fera	113.879	24.3896
Gleditsia_fera	113.929	22.6391
Gleditsia_fera	113.951	24.8776
Gleditsia_fera	114.134	25.0268
Gleditsia_fera	114.557	22.532
Gleditsia_fera	114.727	24.6245
Gleditsia_fera	115.046	29.3095
Gleditsia_fera	115.134	25.1319
Gleditsia_fera	117.812	24.9048
Gleditsia_australis	106.786	22.3036
Gleditsia_australis	106.818	22.3913
Gleditsia_australis	106.967	22.4737
Gleditsia_australis	107.008	22.3321
Gleditsia_australis	107.025	23.4939
Gleditsia_australis	107.638	22.9654
Gleditsia_australis	108.232	23.6364
Gleditsia_australis	108.912	24.7831
Gleditsia_australis	108.918	24.7546
Gleditsia_australis	109.358	25.0016
Gleditsia_australis	109.778	25.1621
Gleditsia_australis	109.926	25.033
Gleditsia_australis	110.051	25.2551
Gleditsia_australis	111.127	22.4819
Gleditsia_australis	111.162	22.2652
Gleditsia_australis	111.266	23.2501
Gleditsia_australis	112.85	24.8375
Gleditsia_australis	113.217	25.2285
Gleditsia_australis	113.347	23.2369
Gleditsia_australis	113.951	24.8776
Gleditsia_australis	115.939	24.6555
Gleditsia_triacanthos	-64.3657	45.0873
Gleditsia_triacanthos	-71.0167	42.4667
Gleditsia_triacanthos	-71.1167	42.3642
Gleditsia_triacanthos	-71.1547	42.3953
Gleditsia_triacanthos	-72.0297	41.3458
Gleditsia_triacanthos	-72.4167	41.3517
Gleditsia_triacanthos	-72.505	41.795
Gleditsia_triacanthos	-72.5247	41.7753
Gleditsia_triacanthos	-72.5436	41.5197
Gleditsia_triacanthos	-72.6055	42.5444
Gleditsia_triacanthos	-72.6548	41.9268
Gleditsia_triacanthos	-72.685	41.7636
Gleditsia_triacanthos	-73.0258	41.2794
Gleditsia_triacanthos	-73.133	41.1844
Gleditsia_triacanthos	-73.2047	41.1669
Gleditsia_triacanthos	-73.2423	44.3887
Gleditsia_triacanthos	-73.4228	41.985
Gleditsia_triacanthos	-73.6922	42.7283
Gleditsia_triacanthos	-73.8525	40.8489
Gleditsia_triacanthos	-73.9611	40.7905
Gleditsia_triacanthos	-74.116	40.574
Gleditsia_triacanthos	-74.2293	40.5201
Gleditsia_triacanthos	-75.2081	40.7007
Gleditsia_triacanthos	-76.1567	39.6602
Gleditsia_triacanthos	-76.2903	40.042
Gleditsia_triacanthos	-76.3566	39.9999
Gleditsia_triacanthos	-76.4744	39.9935
Gleditsia_triacanthos	-76.5055	44.2352
Gleditsia_triacanthos	-76.5057	42.4244
Gleditsia_triacanthos	-76.7475	39.2503
Gleditsia_triacanthos	-77.0667	43.9167
Gleditsia_triacanthos	-77.122	38.9408
Gleditsia_triacanthos	-77.2681	40.0936
Gleditsia_triacanthos	-77.8747	39.6144
Gleditsia_triacanthos	-78.0645	39.0645
Gleditsia_triacanthos	-78.0774	39.7795
Gleditsia_triacanthos	-78.1026	40.6382
Gleditsia_triacanthos	-78.4065	37.3037
Gleditsia_triacanthos	-78.5908	36.3107
Gleditsia_triacanthos	-78.7124	35.7954
Gleditsia_triacanthos	-78.7787	44.3717
Gleditsia_triacanthos	-78.8262	40.2792
Gleditsia_triacanthos	-78.8689	36.0831
Gleditsia_triacanthos	-78.9099	43.9357
Gleditsia_triacanthos	-79.0428	35.9133
Gleditsia_triacanthos	-79.1546	35.6195
Gleditsia_triacanthos	-79.2167	42.9333
Gleditsia_triacanthos	-79.2571	35.9276
Gleditsia_triacanthos	-79.3236	35.9489
Gleditsia_triacanthos	-79.43	35.937
Gleditsia_triacanthos	-79.5964	40.0077
Gleditsia_triacanthos	-79.6076	40.0197
Gleditsia_triacanthos	-79.7448	43.6748
Gleditsia_triacanthos	-79.7599	40.5467
Gleditsia_triacanthos	-79.8167	43.7333
Gleditsia_triacanthos	-79.9372	35.728
Gleditsia_triacanthos	-79.9381	40.4236
Gleditsia_triacanthos	-79.9559	39.6295
Gleditsia_triacanthos	-79.9632	40.2123
Gleditsia_triacanthos	-79.9719	40.3981
Gleditsia_triacanthos	-79.9801	39.6884
Gleditsia_triacanthos	-80.0656	40.4656
Gleditsia_triacanthos	-80.2358	35.4908
Gleditsia_triacanthos	-80.3102	40.8552
Gleditsia_triacanthos	-80.3694	35.4522
Gleditsia_triacanthos	-80.4978	40.6415
Gleditsia_triacanthos	-80.5104	40.6447
Gleditsia_triacanthos	-80.6559	35.3238
Gleditsia_triacanthos	-80.7038	35.8805
Gleditsia_triacanthos	-80.9794	35.6876
Gleditsia_triacanthos	-81.0667	42.7667
Gleditsia_triacanthos	-81.1233	35.0597
Gleditsia_triacanthos	-81.4623	39.9342
Gleditsia_triacanthos	-81.541	33.1005
Gleditsia_triacanthos	-81.5931	35.1359
Gleditsia_triacanthos	-81.975	39.6626
Gleditsia_triacanthos	-82.2277	36.3806
Gleditsia_triacanthos	-82.4861	35.8051
Gleditsia_triacanthos	-82.5282	41.9608
Gleditsia_triacanthos	-82.5378	36.1253
Gleditsia_triacanthos	-83.0695	42.0534
Gleditsia_triacanthos	-84.0571	35.8361
Gleditsia_triacanthos	-84.295	37.7159
Gleditsia_triacanthos	-84.7776	43.5898
Gleditsia_triacanthos	-84.8883	39.8006
Gleditsia_triacanthos	-84.9136	39.8234
Gleditsia_triacanthos	-85.2416	40.8487
Gleditsia_triacanthos	-85.7822	36.0889
Gleditsia_triacanthos	-86.0086	40.0455
Gleditsia_triacanthos	-86.9151	34.3349
Gleditsia_triacanthos	-87.3058	38.8647
Gleditsia_triacanthos	-88.1432	41.7746
Gleditsia_triacanthos	-88.1631	37.0387
Gleditsia_triacanthos	-89.3548	36.3809
Gleditsia_triacanthos	-90.2764	38.3055
Gleditsia_triacanthos	-90.443	43.185
Gleditsia_triacanthos	-90.5413	35.4637
Gleditsia_triacanthos	-90.5941	40.545
Gleditsia_triacanthos	-90.6974	35.7011
Gleditsia_triacanthos	-90.7214	34.7561
Gleditsia_triacanthos	-90.7228	35.5036
Gleditsia_triacanthos	-90.8479	36.4201
Gleditsia_triacanthos	-90.9234	35.6833
Gleditsia_triacanthos	-91.1039	33.1625
Gleditsia_triacanthos	-91.1412	43.0517
Gleditsia_triacanthos	-91.279	43.5624
Gleditsia_triacanthos	-91.3414	33.9859
Gleditsia_triacanthos	-91.4059	33.9548
Gleditsia_triacanthos	-91.5338	41.1704
Gleditsia_triacanthos	-91.6407	43.8395
Gleditsia_triacanthos	-92.1397	44.2294
Gleditsia_triacanthos	-92.1635	37.7753
Gleditsia_triacanthos	-92.3084	43.8985
Gleditsia_triacanthos	-92.5229	42.8514
Gleditsia_triacanthos	-92.5383	33.3289
Gleditsia_triacanthos	-92.544	36.3813
Gleditsia_triacanthos	-92.8081	34.5444
Gleditsia_triacanthos	-92.8127	32.5058
Gleditsia_triacanthos	-93.8853	41.6117
Gleditsia_triacanthos	-93.9925	44.1707
Gleditsia_triacanthos	-94.5868	36.6304
Gleditsia_triacanthos	-94.6374	38.8294
Gleditsia_triacanthos	-94.6394	37.0468
Gleditsia_triacanthos	-94.6507	38.3961
Gleditsia_triacanthos	-94.6783	37.5961
Gleditsia_triacanthos	-94.7108	37.3946
Gleditsia_triacanthos	-94.7411	37.6189
Gleditsia_triacanthos	-94.7419	29.8355
Gleditsia_triacanthos	-94.7899	38.4223
Gleditsia_triacanthos	-94.8121	37.6338
Gleditsia_triacanthos	-94.8198	38.4331
Gleditsia_triacanthos	-94.8342	37.6667
Gleditsia_triacanthos	-94.8538	38.2116
Gleditsia_triacanthos	-94.8599	37.4107
Gleditsia_triacanthos	-94.8973	38.895
Gleditsia_triacanthos	-94.943	39.3551
Gleditsia_triacanthos	-94.9854	38.931
Gleditsia_triacanthos	-95.0199	38.4695
Gleditsia_triacanthos	-95.0557	38.5717
Gleditsia_triacanthos	-95.11	37.1096
Gleditsia_triacanthos	-95.1275	44.591
Gleditsia_triacanthos	-95.14	38.0243
Gleditsia_triacanthos	-95.1911	38.8078
Gleditsia_triacanthos	-95.2102	37.2942
Gleditsia_triacanthos	-95.2257	39.0673
Gleditsia_triacanthos	-95.2468	38.959
Gleditsia_triacanthos	-95.2549	37.5682
Gleditsia_triacanthos	-95.358	34.9348
Gleditsia_triacanthos	-95.3753	39.8524
Gleditsia_triacanthos	-95.404	39.3288
Gleditsia_triacanthos	-95.5551	39.441
Gleditsia_triacanthos	-95.5904	39.0366
Gleditsia_triacanthos	-95.6279	38.4415
Gleditsia_triacanthos	-95.6701	38.7697
Gleditsia_triacanthos	-95.6878	38.5907
Gleditsia_triacanthos	-95.7707	38.2208
Gleditsia_triacanthos	-95.7751	40.0803
Gleditsia_triacanthos	-95.8632	37.7839
Gleditsia_triacanthos	-95.9003	39.6373
Gleditsia_triacanthos	-95.9599	38.5286
Gleditsia_triacanthos	-96.0325	37.8342
Gleditsia_triacanthos	-96.1112	37.6837
Gleditsia_triacanthos	-96.2378	37.792
Gleditsia_triacanthos	-96.3112	44.023
Gleditsia_triacanthos	-96.336	38.4924
Gleditsia_triacanthos	-96.3928	38.3855
Gleditsia_triacanthos	-96.492	38.5669
Gleditsia_triacanthos	-96.5273	38.0502
Gleditsia_triacanthos	-96.5932	38.1335
Gleditsia_triacanthos	-96.6283	39.9063
Gleditsia_triacanthos	-96.8016	40.6393
Gleditsia_triacanthos	-96.867	37.0492
Gleditsia_triacanthos	-96.8875	38.2358
Gleditsia_triacanthos	-96.9187	41.8288
Gleditsia_triacanthos	-97.0127	37.24
Gleditsia_triacanthos	-97.0427	28.7116
Gleditsia_triacanthos	-97.0719	36.1267
Gleditsia_triacanthos	-97.1204	39.9302
Gleditsia_triacanthos	-97.3018	31.607
Gleditsia_triacanthos	-97.4836	38.4296
Gleditsia_triacanthos	-97.5122	30.9783
Gleditsia_triacanthos	-97.5399	39.6773
Gleditsia_triacanthos	-97.5561	36.6761
Gleditsia_triacanthos	-97.6092	37.0428
Gleditsia_triacanthos	-97.783	37.7524
Gleditsia_triacanthos	-97.7928	39.6961
Gleditsia_triacanthos	-97.8611	39.5994
Gleditsia_triacanthos	-98.0003	38.6541
Gleditsia_triacanthos	-98.207	38.1752
Gleditsia_triacanthos	-98.286	37.6522
Gleditsia_triacanthos	-98.4497	38.8396
Gleditsia_triacanthos	-98.5124	33.8804
Gleditsia_triacanthos	-98.5822	39.4389
Gleditsia_triacanthos	-98.5959	37.2759
Gleditsia_triacanthos	-98.6391	39.5295
Gleditsia_triacanthos	-98.8433	38.3029
Gleditsia_triacanthos	-99.1088	38.6072
Gleditsia_triacanthos	-99.275	37.6082
Gleditsia_triacanthos	-99.3179	39.3956
Gleditsia_triacanthos	-99.465	37.9231
Gleditsia_triacanthos	-99.7129	38.0132
Gleditsia_triacanthos	-99.789	37.3936
Gleditsia_triacanthos	-99.8119	37.85
Gleditsia_triacanthos	-99.9355	39.1617
Gleditsia_triacanthos	-100.09	38.8616
Gleditsia_triacanthos	-100.191	38.7835
Gleditsia_triacanthos	-100.204	38.4445
Gleditsia_triacanthos	-100.352	37.7992
Gleditsia_triacanthos	-100.404	39.3575
Gleditsia_triacanthos	-100.519	36.8379
Gleditsia_triacanthos	-100.529	35.3717
Gleditsia_triacanthos	-100.917	38.6766
Gleditsia_triacanthos	-101.01	38.8696
Gleditsia_triacanthos	-101.043	39.8159
Gleditsia_triacanthos	-101.182	38.9278
Gleditsia_triacanthos	-101.283	37.9405
Gleditsia_triacanthos	-101.33	37.1907
Gleditsia_triacanthos	-101.574	37.9347
Gleditsia_triacanthos	-101.655	37.2806
Gleditsia_triacanthos	-101.697	38.4697
Gleditsia_triacanthos	-101.726	39.3366
Gleditsia_triacanthos	-101.888	33.5622
Gleditsia_triacanthos	-101.895	34.9797
Gleditsia_triacanthos	-101.9	37.1321
Gleditsia_triacanthos	-102.184	39.8215
Gleditsia_triacanthos	-102.486	37.1053
Gleditsia_triacanthos	-102.99	39.2914
Gleditsia_triacanthos	-103.562	34.4303
Gleditsia_triacanthos	-103.859	44.4908
Gleditsia_triacanthos	-104.371	36.0457
Gleditsia_triacanthos	-104.898	39.7058
Gleditsia_triacanthos	-104.961	39.7322
Gleditsia_triacanthos	-104.976	38.2516
Gleditsia_triacanthos	-104.993	39.7311
Gleditsia_triacanthos	-105.271	40.015
Gleditsia_triacanthos	-105.278	39.9975
Gleditsia_triacanthos	-105.82	46.3961
Gleditsia_triacanthos	-108	36.8368
Gleditsia_triacanthos	-108.531	33.0419
Gleditsia_triacanthos	-111.425	40.1729
Gleditsia_triacanthos	-111.655	35.185
Gleditsia_triacanthos	-111.934	33.4223
Gleditsia_triacanthos	-116.91	33.3022
Gleditsia_triacanthos	-117.071	33.3657
Gleditsia_triacanthos	-117.643	33.6323
Gleditsia_triacanthos	-119.251	34.4237
Gleditsia_triacanthos	-119.713	34.4279
Gleditsia_triacanthos	-120.661	35.3008
Gleditsia_triacanthos	-120.801	38.7284
Gleditsia_triacanthos	-121.492	38.5749
Gleditsia_triacanthos	-121.577	39.3208
Gleditsia_triacanthos	-121.747	38.5359
Gleditsia_triacanthos	-121.939	39.7031
Gleditsia_aquatica	-89.0566	37.2921
Gleditsia_aquatica	-82.2702	27.2753
Gleditsia_aquatica	-82.1191	28.344
Gleditsia_aquatica	-82.3887	28.0761
Gleditsia_aquatica	-82.3338	27.2205
Gleditsia_aquatica	-82.1176	27.8291
Gleditsia_aquatica	-81.798	27.6014
Gleditsia_aquatica	-82.3422	27.1279
Gleditsia_aquatica	-91.4606	31.471
Gleditsia_aquatica	-90.4837	33.2867
Gleditsia_aquatica	-81.0591	28.7923
Gleditsia_aquatica	-89.4468	36.3898
Gleditsia_aquatica	-80.3473	33.2191
Gleditsia_aquatica	-80.9266	28.0647
Gleditsia_aquatica	-82.9623	29.5988
Gleditsia_aquatica	-81.1591	28.5962
Gleditsia_aquatica	-96.0031	29.4323
Gleditsia_aquatica	-95.073	29.5941
Gleditsia_aquatica	-80.9976	28.4985
Gleditsia_aquatica	-91.9612	34.1908
Gleditsia_aquatica	-81.3696	29.0439
Gleditsia_aquatica	-95.4019	32.5911
Gleditsia_aquatica	-92.0474	34.19
Gleditsia_aquatica	-91.609	31.3348
Gleditsia_aquatica	-91.4522	31.4064
Gleditsia_aquatica	-82.1387	27.8623
Gleditsia_aquatica	-92.0212	31.548
Gleditsia_aquatica	-82.9605	29.7486
Gleditsia_aquatica	-90.9278	33.7112
Gleditsia_aquatica	-82.3736	28.0744
Gleditsia_aquatica	-94.7793	29.8003
Gleditsia_aquatica	-96.8226	30.5963
Gleditsia_aquatica	-95.4585	32.6291
Gleditsia_aquatica	-95.6114	29.1125
Gleditsia_aquatica	-89.0202	37.3061
Gleditsia_aquatica	-92.0396	32.5982
Gleditsia_aquatica	-89.3389	37.1313
Gleditsia_aquatica	-89.0586	36.9258
Gleditsia_aquatica	-82.6286	28.9095
Gleditsia_aquatica	-81.7872	27.7193
Gleditsia_aquatica	-81.5067	30.0844
Gleditsia_aquatica	-95.6518	29.6449
Gleditsia_aquatica	-82.3122	28.0996
Gleditsia_aquatica	-90.6414	30.1576
Gleditsia_aquatica	-95.66	29.6368
Gleditsia_aquatica	-92.0509	32.6033
Gleditsia_aquatica	-95.6301	29.3673
Gleditsia_aquatica	-90.3412	35.6715
Gleditsia_aquatica	-90.4117	35.6846
Gleditsia_aquatica	-90.932	35.6768
Gleditsia_aquatica	-94.1374	30.7169
Gleditsia_aquatica	-90.017	35.4748
Gleditsia_aquatica	-83.0436	29.3781
Gleditsia_aquatica	-90.15	36.9705
Gleditsia_aquatica	-90.1304	29.7907
Gleditsia_aquatica	-91.1142	34.2476
Gleditsia_aquatica	-94.2547	33.6327
Gleditsia_aquatica	-89.3965	37.4435
Gleditsia_aquatica	-91.3287	33.2489
Gleditsia_aquatica	-80.3878	33.0328
Gleditsia_aquatica	-91.5704	31.7339
Gleditsia_aquatica	-90.7709	34.4098
Gleditsia_aquatica	-81.2635	32.5359
Gleditsia_aquatica	-90.5923	34.8606
Gleditsia_aquatica	-81.782	33.2825
Gleditsia_aquatica	-96.1757	30.811
Gleditsia_aquatica	-91.4826	36.3159
Gleditsia_aquatica	-89.1862	36.5712
Gleditsia_aquatica	-89.4036	36.365
Gleditsia_aquatica	-82.1575	28.1814
Gleditsia_aquatica	-91.2814	33.3069
Gleditsia_aquatica	-90.3537	38.3931
